# Supplementary material for: Regulation of O-Linked N-Acetyl Glucosamine Transferase (OGT) through E6 Stimulation of the Ubiquitin Ligase Activity of E6AP
Source: Int J Mol Sci. 2021 Sep 24;22(19):10286. doi: 10.3390/ijms221910286 (PMC8508608; doi:10.3390/ijms221910286)
Supplement: Supplementary file 1 [file ijms-22-10286-s001.zip]

Archive with 2 entries (2 files):
- Supplementary Material.pdf
- Table S1.xlsx
