# Supplementary material for: Regulation of O-Linked N-Acetyl Glucosamine Transferase (OGT) through E6 Stimulation of the Ubiquitin Ligase Activity of E6AP
Source: Int J Mol Sci. 2021 Sep 24;22(19):10286. doi: 10.3390/ijms221910286 (PMC8508608; doi:10.3390/ijms221910286)
Supplement: Supplementary file 1 [file ijms-22-10286-s001.zip › Table S1.xlsx]

## Sheet: #PSM
Supplemental Table 1. Proteomics data for identifying OGT as an E6AP substrate by Orthogonal Ubiquitin Transfer (OUT).
E6AP datasets - Comparing the PSM numbers of OGT purified from xE6AP cells and control cells (from refernce 18)
					Control cells							xE6AP cells
	Description	Gene	Accession	MW[kDA]	Coverage	#Peptide	#UniquePeptides	Area	#PSMs	Mods	PeptideSequences	Coverage	#Peptide	#UniquePeptides	Area	#PSMs	Mods	PeptideSequences	Log2Ratio PSM xE6AP/Control
E6AP Trial 1	UDP-N-acetylglucosamine--peptide N-acetylglucosaminyltransferase 110 kDa subunit OS=Homo sapiens OGT PE=1 SV=3	OGT	O15294	116.9	0	0	0	0	0			1.43	1	1	7.07841e+06	1		GSVAEAEDCYNTALR	6.64371
E6AP Trial 2	UDP-N-acetylglucosamine--peptide N-acetylglucosaminyltransferase 110 kDa subunit OS=Homo sapiens OGT PE=1 SV=3	OGT	O15294	116.9	0	0	0	0	0			4.21	2	2	6.97988e+07	5		ALEVFPEFAAAHSNLASVLQQQGK;AIQINPAFADAHSNLASIHK	6.64371
E6AP Trial 3	UDP-N-acetylglucosamine--peptide N-acetylglucosaminyltransferase 110 kDa subunit OS=Homo sapiens OGT PE=1 SV=3	OGT	O15294	116.9	0	0	0	0	0			2.29	1	1	3.85665e+07	4		ALEVFPEFAAAHSNLASVLQQQGK	6.64371
